# Supplementary material for: Detecting event-related changes in organizational networks using optimized neural network models
Source: PLoS One. 2017 Nov 30;12(11):e0188733. doi: 10.1371/journal.pone.0188733 (PMC5708737; doi:10.1371/journal.pone.0188733)
Supplement: S1 Text — (TXT) [file pone.0188733.s001.txt]

Enron data available from http://www.ahschulz.de/enron-email-data/
Al-Qaeda data available from http://doitapps.jjay.cuny.edu/jjatt/data.php
